# Supplementary material for: Transcription Factor HusR (YnfL) Is a Novel Regulator for Hydroxyurea Sensitivity in Escherichia coli K-12
Source: Microorganisms. 2026 Jan 7;14(1):134. doi: 10.3390/microorganisms14010134 (PMC12844172; doi:10.3390/microorganisms14010134)
Supplement: Supplementary file 1 [file microorganisms-14-00134-s001.zip]

Archive with 1 entries (1 files):
- microorganisms-4039986-supplementary.pdf
